# Supplementary material for: SIGVerse: A Cloud-Based VR Platform for Research on Multimodal Human-Robot Interaction
Source: Front Robot AI. 2021 May 31;8:549360. doi: 10.3389/frobt.2021.549360 (PMC8202404; doi:10.3389/frobt.2021.549360)
Supplement: Supplementary file 1 [file DataSheet1.zip]

Archive with 2 entries (2 files):
- list1.txt
- list2.txt
