# Supplementary material for: SIGVerse: A Cloud-Based VR Platform for Research on Multimodal Human-Robot Interaction
Source: Front Robot AI. 2021 May 31;8:549360. doi: 10.3389/frobt.2021.549360 (PMC8202404; doi:10.3389/frobt.2021.549360)
Supplement: Supplementary file 1 [file DataSheet1.zip › list1.txt]

Shader "SIGVerse/XtionDepth" 
{
  SubShader
  {
    Tags{ "RenderType" = "Opaque" }

    Pass
    {
      CGPROGRAM

      #pragma vertex vert
      #pragma fragment frag
      #include "UnityCG.cginc"

      sampler2D _CameraDepthTexture;

      struct v2f 
      {
        float4 pos : SV_POSITION;
        float4 uv:TEXCOORD0;
      };

      //Vertex Shader
      v2f vert(appdata_base v) 
      {
        v2f o;
        o.pos = UnityObjectToClipPos(v.vertex);
        o.uv = ComputeScreenPos(o.pos);
        o.uv.y = 1 - o.uv.y;

        return o;
      }
  
      //Fragment Shader
      half4 frag(v2f i) : COLOR
      {
        float depthValue = Linear01Depth(SAMPLE_DEPTH_TEXTURE(_CameraDepthTexture, i.uv));

        float depth_mm;

        if (depthValue == 1.0f || depthValue < 0.4 / _ProjectionParams.z) 
        {
          depth_mm = 0;
        }
        else 
        {
          depth_mm = depthValue * _ProjectionParams.z * 1000;
        }

        float upperVal = trunc(depth_mm / 256);
        float lowerVal = depth_mm - upperVal * 256;

        half4 depth;
        depth.r = (half)lowerVal / 256.0f;
        depth.g = (half)upperVal / 256.0f;
        depth.b = 0;
        depth.a = 1;
    
        return depth;
      }

      ENDCG
    }
  }

  FallBack "Diffuse"
}
