# Supplementary material for: SIGVerse: A Cloud-Based VR Platform for Research on Multimodal Human-Robot Interaction
Source: Front Robot AI. 2021 May 31;8:549360. doi: 10.3389/frobt.2021.549360 (PMC8202404; doi:10.3389/frobt.2021.549360)
Supplement: Supplementary file 1 [file DataSheet1.zip › list2.txt]

private void PubImage()
{
  this.isPublishingCameraInfo = true;
  this.isPublishingImage      = true;

  // Set a terget texture as a target of rendering
  RenderTexture.active = this.xtionDepthCamera.targetTexture;

  // Apply depth information to 2D texture
  this.imageTexture.ReadPixels(
    new Rect(0, 0, this.imageTexture.width, this.imageTexture.height), 0, 0, false
  );
  this.imageTexture.Apply();

  // Convert pixel values to depth buffer for ROS message
  byte[] depthBytes = this.imageTexture.GetRawTextureData();

  this.header.Update();

  //  [camera/depth/CameraInfo]
  this.cameraInfoData.header = this.header;
  this.cameraInfoMsg.msg = this.cameraInfoData;

  if(this.isUsingThread)
  {
    Thread threadCameraInfo = new Thread(new ThreadStart(SendCameraInfo));
    threadCameraInfo.Start();
  }
  else
  {
    this.SendCameraInfo();
  }

  // [camera/depth/Image_raw]
  int textureWidth = this.imageTexture.width;
  int textureHeight = this.imageTexture.height;

  for (int row = 0; row < textureHeight; row++)
  {
    for (int col = 0; col < textureWidth; col++)
    {
      int index = row * textureWidth + col;
      this.byteArray[index * 2 + 0] = depthBytes[index * 3 + 0];
      this.byteArray[index * 2 + 1] = depthBytes[index * 3 + 1];
    }
  }

  this.imageData.header = this.header;
  this.imageData.data = this.byteArray;
  this.imageMsg.msg = this.imageData;

  if(this.isUsingThread)
  {
    Thread threadImage = new Thread(new ThreadStart(SendImage));
    threadImage.Start();
  }
  else
  {
    this.SendImage();
  }
}
